# Supplementary material for: Integrative genomic and functional analysis of human oral squamous cell carcinoma cell lines reveals synergistic effects of FAT1 and CASP8 inactivation
Source: Cancer Lett. 2016 Dec 1;383(1):106–14. doi: 10.1016/j.canlet.2016.09.014 (PMC5090049; doi:10.1016/j.canlet.2016.09.014)
Supplement: Supplementary file 2 [file mmc2.xls]

## Sheet: Sheet1
Tissue ID	Age	Alcohol	Anatomical Site	Differentiation	Smoking	Mutations per Mb	Mutation count	Transitions	Transversions	Transition : Transversion Ratio
SJG-003	61	Minimal	Lower alveolus	Well	Ex	9.5	304	218	86	2.53488
SJG-004	49	Moderate	Lateral tongue	Poor	Yes	2.5	80	55	25	2.2
SJG-006	63	Minimal	Upper alveolus	Poor	No	27.2188	871	470	401	1.17207
SJG-008	68	Heavy	Lower alveolus	Well	Ex	18.9375	606	396	210	1.88571
SJG-013	54	Minimal	Upper alveolus	Well	No	16.5938	531	361	170	2.12353
SJG-017	48	Moderate	Ventral tongue	Well	Yes	44.7188	1431	970	461	2.10412
SJG-018	79	Moderate	Right lateral tongue	Moderate	Yes	26.1875	838	575	263	2.18631
SJG-026	74	Minimal	Left lateral tongue	Moderate	Ex	3	96	63	33	1.90909
SJG-027	30	No	Right lateral tongue	Moderate	No	4.21875	135	90	45	2
SJG-028	37	Minimal	Left lateral tongue	Well	Ex	32.5625	1042	712	330	2.15758
SJG-031	65	Moderate	Right RMT (buccal mucosa)	Moderate	Ex	4.21875	135	99	36	2.75
SJG-032	79	Minimal	Right lateral tongue	Moderate	Ex	3.125	100	74	26	2.84615
SJG-033	78	Minimal	Right lateral tongue	Well	Ex	23.375	748	511	237	2.15612
SJG-037	29	Minimal	Right lateral tongue	Moderate	No	5.625	180	135	45	3
SJG-041	55	Minimal	Left lateral tongue	Poor	Ex	11.9375	382	272	110	2.47273
SJG-042	56	Nil	Left hard palate	Well	Ex	35.9375	1150	809	341	2.37243
