# Supplementary material for: Integrative genomic and functional analysis of human oral squamous cell carcinoma cell lines reveals synergistic effects of FAT1 and CASP8 inactivation
Source: Cancer Lett. 2016 Dec 1;383(1):106–14. doi: 10.1016/j.canlet.2016.09.014 (PMC5090049; doi:10.1016/j.canlet.2016.09.014)
Supplement: Supplementary file 4 [file mmc4.xlsx]

## Sheet: significantly mutated pathways
KEGG Pathway	z-score	p-value	q-value
Adherens Junction	4.70155	1.29099e-06	8.77872e-05
Huntingtons Disease	3.57573	0.000174629	0.00558289
Pancreatic Cancer	3.48474	0.000246304	0.00558289
Endometrial Cancer	3.36628	0.000380942	0.00647602
Colorectal Cancer	3.18798	0.000716351	0.00974238
Amyotrophic Lateral Sclerosis Als	2.9849	0.00141838	0.0137785
Thyroid Cancer	2.99557	0.00136967	0.0137785
Bladder Cancer	2.60203	0.00463367	0.0319358
Focal Adhesion	2.5638	0.00517672	0.0319358
Non Small Cell Lung Cancer	2.59568	0.00472021	0.0319358
Prostate Cancer	2.53417	0.00563573	0.0319358
Viral Myocarditis	2.59889	0.00467625	0.0319358
B Cell Receptor Signaling Pathway	2.32742	0.0099714	0.0521581
Wnt Signaling Pathway	2.28537	0.0111456	0.054136
Glioma	2.19014	0.0142571	0.0605929
Melanoma	2.19421	0.0141101	0.0605929
Glycosaminoglycan Biosynthesis Heparan Sulfate	2.11905	0.0170432	0.0681728
Tight Junction	2.06137	0.0196339	0.0741726
Olfactory Transduction	2.01363	0.0220241	0.0771493
Small Cell Lung Cancer	2.0011	0.022691	0.0771493
