# Supplementary material for: Integrative genomic and functional analysis of human oral squamous cell carcinoma cell lines reveals synergistic effects of FAT1 and CASP8 inactivation
Source: Cancer Lett. 2016 Dec 1;383(1):106–14. doi: 10.1016/j.canlet.2016.09.014 (PMC5090049; doi:10.1016/j.canlet.2016.09.014)
Supplement: Supplementary file 5 [file mmc5.xlsx]

## Sheet: pathway enrichment analysis
KEGG Pathway	Nr. Genes	% Associated Genes	p-value	p-value corrected with Bonferroni
Transcriptional misregulation in cancer	18	9.94475	9.52828e-06	0.0009433
Focal adhesion	19	9.45274	1.11682e-05	0.00110565
MAPK signaling pathway	22	8.36502	1.58635e-05	0.00157049
Wnt signaling pathway	14	9.27152	0.000205483	0.0203428
ErbB signaling pathway	10	11.3636	0.000335563	0.0332207
Chronic myeloid leukemia	9	12.3288	0.000361163	0.0357552
Pathways in cancer	21	6.46154	0.00093316	0.0923828
